# Supplementary material for: Spatio-Temporal Analysis of Smear-Positive Tuberculosis in the Sidama Zone, Southern Ethiopia
Source: PLoS One. 2015 Jun 1;10(6):e0126369. doi: 10.1371/journal.pone.0126369 (PMC4451210; doi:10.1371/journal.pone.0126369)
Supplement: S2 Table — (XLSX) [file pone.0126369.s005.xlsx]

## Sheet: Unit TB register
	Unit TB register
Unit TB	Name and address	sex	Name and address		smear	Category	Intensive				Intensive phase treatment monotoring chart
number	of the patient	M/F	of contact person		result	N.R.F.D.O	phase			Days
woreda		Age			lab.no.	P/Pos,P/neg	Drug	Dose	Mth	1	2	3	4	5	6	7	8	9	10	11	12	13	14	15	16	17	18	19	20	21	22	23	24	25	26	27	28	29	30
TB. Number					weight	or EP

## Sheet: Data collection Format
		Center for International Health, Faculty of Medicine and Dentistry, Univeristy of Bergen,Norway
		Data collection format for the study on Improving Tuberculosis Case Detection in Sidama, southern Ethiopia
		Name of the data collector--------------------------------------
		Date of data collection------------------------------------------
		Signature of the data collector-----------------------------------------
ID	ZONE	Actual Zone code	Name of the District	CSA code of the district	Actual district other than place of treatment	Name of the health facility	Unit TB number	Name of the patient	Address of the patient (Name of the kebele)	Code of the kebele given by CSA (centeral statistical agencey of Ethiopia)	X-coordinate of the centroid of the kebele	Y-coordinate of the centroid of the Kebele	Type of residence/Urban/Rural	Sex	Age	Smear result	TB Catagory (NRFDTO)	TB Clasification(P/Pos,P/neg,EP)	Intensive phase Drug	Year of treatment	Date of treatment Started	Last date of treatment	Treatment outcome
Remarks
Catagory (NRFDTO): N= New, R=Relapse or retreatment, F= Treatment Failure, D= Defaulter, T= transferred in, O= Other
TB Clasification(P/Pos,P/neg,EP): P/pos= Pulmonary positive, P/neg=Pulmonary negative, EP= extra pulmonary
